# Supplementary material for: AMS 4.0: consensus prediction of post-translational modifications in protein sequences
Source: Amino Acids. 2012 May 4;43(2):573–82. doi: 10.1007/s00726-012-1290-2 (PMC3397139; doi:10.1007/s00726-012-1290-2)
Supplement: Supplementary file 2 — Supplementary material 2 (XLSX 90 kb) [file 726_2012_1290_MOESM2_ESM.xlsx]

## Sheet: AMS3-10
	Optimum AUC-score: Single network
	AUC optimized		Recall optimized		Precision optimized		3-star Consensus (best A+R+P)		10-star Consensus (10 A nets)		20-star Consensus (20 A+R nets)		30-star Consensus (30 A+R+P nets)
PTM	Average	Maximum	Average	Maximum	Average	Maximum	N	AUC	N	AUC	N	AUC	N	AUC
Abl	0.689333	0.693333	0.682	0.686667	0.673667	0.693333	2	0.833333	4	0.826667	14	0.826667	14	0.826667
allempty	0.713086	0.722945	0.602878	0.606773	0.712731	0.722945	3	0.743925	9	0.759258	19	0.759258	28	0.760932
AMPK_group	0.769388	0.77551	0.756122	0.765306	0.693878	0.693878	2	0.857143	10	0.867347	20	0.867347	20	0.867347
ATM	0.83347	0.842033	0.82413	0.842033	0.773306	0.805861	1	0.889194	5	0.889194	5	0.892399	5	0.892399
CaM-KII_group	0.838068	0.852273	0.835795	0.846591	0.722727	0.755682	1	0.846591	8	0.852273	15	0.846591	15	0.846591
CaM-KIIalpha	0.804825	0.804825	0.787281	0.787281	0.804825	0.804825	1	0.876096	1	0.876096	11	0.876096	11	0.876096
CDK_group	0.920976	0.920976	0.920056	0.920976	0.691952	0.725825	1	0.947853	1	0.947853	3	0.947853	3	0.947853
CDK1	0.942908	0.942908	0.942908	0.942908	0.707837	0.882979	1	0.961702	1	0.961702	1	0.961702	1	0.961702
CDK2	0.915536	0.916384	0.913842	0.916384	0.72952	0.795763	1	0.953955	3	0.953955	6	0.953955	6	0.953955
CK1_group	0.4375	0.4375	0.4375	0.4375	0.4375	0.4375	1	0.4375	1	0.4375	1	0.4375	1	0.4375
CK2_alpha	0.85	0.853368	0.845596	0.850777	0.621783	0.632228	2	0.875959	8	0.875959	16	0.875959	16	0.875959
CK2_group	0.866406	0.867188	0.858724	0.864583	0.619922	0.651042	3	0.880208	9	0.88151	19	0.882813	19	0.882813
EGFR	0.711875	0.725	0.7075	0.71875	0.711875	0.725	1	0.71875	1	0.71875	7	0.71875	7	0.71875
Fyn	0.649079	0.677632	0.647105	0.677632	0.621447	0.660526	2	0.684211	1	0.671053	1	0.671053	7	0.684211
GRK_group	0.614195	0.693856	0.614195	0.693856	0.614195	0.693856	1	0.693856	6	0.693856	11	0.693856	16	0.693856
GSK-3_group	0.747253	0.747253	0.747253	0.747253	0.642857	0.642857	1	0.828297	1	0.828297	1	0.828297	1	0.828297
GSK-3beta	0.715225	0.715225	0.715225	0.715225	0.706737	0.715225	1	0.715225	1	0.715225	1	0.715225	1	0.715225
IGF1R	0.475	0.475	0.475	0.475	0.475	0.475	1	0.475	1	0.475	1	0.475	1	0.475
IKK_group	0.533036	0.544643	0.533036	0.544643	0.533036	0.544643	1	0.544643	1	0.544643	1	0.544643	1	0.544643
InsR	0.631944	0.638889	0.624306	0.638889	0.604167	0.604167	1	0.638889	6	0.638889	14	0.638889	14	0.638889
Lck	0.82862	0.831089	0.817508	0.824916	0.64422	0.675645	3	0.882716	5	0.882716	15	0.882716	15	0.882716
Lyn	0.676389	0.680556	0.666667	0.666667	0.668056	0.680556	2	0.736111	5	0.743056	15	0.743056	17	0.743056
MAPK_group	0.892817	0.892817	0.892817	0.892817	0.636364	0.636364	1	0.892817	1	0.892817	1	0.892817	1	0.892817
MAPK1	0.920052	0.920779	0.919506	0.920779	0.755584	0.778442	3	0.936883	5	0.936883	12	0.936883	12	0.936883
MAPK14	0.738125	0.74375	0.7375	0.7375	0.6475	0.6875	2	0.74375	9	0.74375	18	0.74375	18	0.74375
MAPK3	0.903863	0.903863	0.902744	0.903863	0.781102	0.812335	1	0.937006	1	0.937006	2	0.937006	2	0.937006
MAPK8	0.858201	0.863757	0.854497	0.854497	0.721032	0.863757	3	0.944444	7	0.944444	17	0.944444	17	0.944444
MAPKAPK2	0.647619	0.649471	0.634656	0.649471	0.647619	0.649471	1	0.730159	2	0.730159	11	0.730159	12	0.730159
PDK-1	0.7375	0.8125	0.728125	0.8125	0.7375	0.8125	2	0.822917	2	0.822917	10	0.822917	10	0.822917
PKA_alpha	0.89011	0.89011	0.889148	0.89011	0.838736	0.89011	1	0.89011	1	0.89011	1	0.961538	1	0.961538
PKA_group	0.879249	0.881895	0.868359	0.878114	0.82038	0.833634	2	0.878114	7	0.88284	20	0.886621	20	0.885676
PKB_group	0.882353	0.882353	0.876839	0.878677	0.819118	0.845588	1	0.915441	1	0.915441	13	0.922794	13	0.919118
PKC_alpha	0.753903	0.768086	0.737245	0.753894	0.650796	0.652648	2	0.772586	6	0.781931	1	0.786258	1	0.783922
PKC_group	0.832146	0.838365	0.825381	0.838365	0.674193	0.722991	2	0.847386	9	0.849963	18	0.849963	12	0.856301
PLK1	0.729353	0.743781	0.724129	0.743781	0.696932	0.718076	2	0.806799	4	0.854892	1	0.84743	12	0.854892
Src	0.738434	0.74128	0.720535	0.729085	0.690867	0.70712	1	0.753344	1	0.753344	20	0.745345	20	0.739247
Syk	0.685417	0.6875	0.682639	0.6875	0.659722	0.659722	2	0.75	3	0.75	5	0.75	5	0.75
acetylglycine	0.767857	0.767857	0.767857	0.767857	0.642857	0.642857	1	0.767857	1	0.767857	1	0.767857	1	0.767857
acetyllysine	0.93525	0.9355	0.93435	0.9355	0.7613	0.92925	2	0.9275	2	0.93175	2	0.9325	2	0.9325
acetylmethionine	0.96267	0.962928	0.95285	0.955176	0.630612	0.663265	2	0.962928	2	0.962928	5	0.953884	5	0.953884
acetylserine	0.973851	0.989224	0.971336	0.989224	0.655891	0.688937	1	0.924569	1	0.984195	4	0.985632	4	0.989224
acetylthreonine	0.93125	0.952206	0.916176	0.952206	0.617647	0.617647	2	0.933824	1	0.985294	1	0.970588	1	0.970588
Allysine	0.924425	0.924425	0.915389	0.918401	0.83253	0.845564	1	0.924425	1	0.924425	11	0.924425	11	0.924425
Asparagine	0.904029	0.905678	0.894689	0.894689	0.625	0.625	1	0.989011	1	0.989011	11	0.989011	11	0.989011
aspartylphosphate	0.986897	0.98761	0.978965	0.98048	0.676493	0.793992	3	0.996435	9	0.997326	19	0.998217	19	0.998217
Blocked_amino_end	0.833397	0.836538	0.826667	0.830128	0.6	0.6	1	0.733333	2	0.736538	2	0.730128	2	0.730128
Blocked_amino_end_Met	0.905039	0.905039	0.905039	0.905039	0.905039	0.905039	1	1	1	1	1	1	1	1
Cysteine	0.972738	0.972738	0.972252	0.972738	0.757449	0.928677	1	0.954318	1	0.954318	7	0.954318	7	0.954318
Cysteine_amide	0.946795	0.946795	0.946795	0.946795	0.6225	0.65	1	0.946795	1	0.946795	1	0.946795	1	0.946795
Cysteine_methyl	0.989177	0.989177	0.989177	0.989177	0.774638	0.989177	1	0.980769	1	0.980769	1	0.980769	1	0.989177
dihydroxyphenylalanine	0.859375	0.859375	0.85	0.851562	0.625	0.625	1	0.867188	1	0.867188	11	0.867188	11	0.867188
dimethylarginine	0.958458	0.959281	0.944442	0.953399	0.64512	0.66549	1	0.969717	5	0.969717	8	0.955599	8	0.955599
Glutamate	0.895833	0.895833	0.895833	0.895833	0.703125	0.703125	1	0.984375	1	0.984375	1	0.984375	1	0.984375
Glutamate_methyl	0.895833	0.895833	0.895833	0.895833	0.703125	0.703125	1	0.984375	1	0.984375	1	0.984375	1	0.984375
Glycine	0.923046	0.923046	0.923046	0.923046	0.682044	0.923046	1	0.92597	1	0.92597	1	0.92597	1	0.92597
Leucine	0.917082	0.917082	0.917082	0.917082	0.627174	0.695652	1	0.864101	1	0.88584	1	0.88584	1	0.88584
Lysine_methyl	0.904635	0.904635	0.897335	0.899635	0.63244	0.673603	1	0.889762	1	0.889762	9	0.907571	9	0.907571
Lysine_trimethyl	0.809692	0.859487	0.805077	0.859487	0.66	0.68	1	0.676923	2	0.731795	4	0.731795	4	0.731795
Methionine	0.969853	0.977941	0.963235	0.963235	0.611111	0.611111	1	0.955882	9	0.970588	19	0.970588	19	0.970588
methylated_arginine	0.914561	0.934175	0.896154	0.911787	0.742288	0.778511	1	0.950919	1	0.967662	1	0.942786	1	0.940298
Phenylalanine	0.962111	0.968141	0.961446	0.968141	0.830471	0.832225	1	0.967032	3	0.96925	6	0.96925	6	0.96925
Phosphoserine_CaMK2	0.839286	0.839286	0.839286	0.839286	0.625	0.625	1	0.848214	1	0.848214	1	0.848214	1	0.848214
Phosphoserine_CDC2	0.881649	0.881649	0.853192	0.863032	0.650133	0.679521	1	0.81383	1	0.81383	10	0.821365	10	0.821365
Phosphothreonine_CDC2	0.685068	0.698365	0.684136	0.698365	0.64029	0.648308	1	0.668531	1	0.692341	1	0.692341	1	0.692341
Pyrrolidone	0.9865	0.989286	0.983857	0.987143	0.62175	0.641786	2	0.982857	4	0.985357	10	0.985	10	0.989286
Pyruvic	0.965216	0.967723	0.955776	0.960348	0.936986	0.950367	3	0.982301	9	0.982301	19	0.983776	19	0.983776
Tyrosine	0.81172	0.827492	0.81172	0.827492	0.684885	0.721249	1	0.924425	1	0.924425	1	0.924425	1	0.924425
Valine	0.970238	0.970238	0.967262	0.967262	0.658631	0.735119	1	0.997024	1	0.997024	11	0.997024	11	0.997024
3-4-dihydroxyproline	0.49902	0.519608	0.49902	0.519608	0.49902	0.519608	1	0.519608	1	0.519608	1	0.519608	1	0.519608
4-carboxyglutamate	0.902848	0.915701	0.82748	0.8803	0.74169	0.902346	2	0.902982	7	0.915277	17	0.915277	15	0.907504
4-hydroxyproline	0.889265	0.89575	0.844948	0.876091	0.801897	0.859398	2	0.893801	5	0.910114	15	0.906388	15	0.906388
5-hydroxylysine	0.905274	0.905274	0.895385	0.904927	0.618182	0.681818	1	0.905274	1	0.905274	11	0.905274	11	0.905274
Glycine_amide	0.9125	0.933333	0.658333	0.75	0.9125	0.933333	1	0.883333	6	0.925	16	0.925	21	0.925
Hydroxyproline	0.818038	0.821118	0.805725	0.816874	0.765709	0.814079	2	0.762164	9	0.763975	1	0.784472	1	0.784472
Phospho_auto	0.90412	0.911261	0.892312	0.903864	0.831792	0.862308	2	0.912915	5	0.916183	11	0.913722	12	0.912901
Phospho_CDC2	0.878211	0.881292	0.86691	0.873227	0.606069	0.612989	1	0.90906	8	0.91455	9	0.914436	9	0.914436
Phospho_PKA	0.915226	0.926318	0.901933	0.922113	0.847045	0.873535	2	0.90563	8	0.919502	18	0.920193	17	0.922895
Phospho_PKC	0.881779	0.890336	0.87063	0.878781	0.791891	0.79888	1	0.863235	8	0.868487	18	0.868487	18	0.868487
Phosphoserine	0.734679	0.769004	0.593044	0.607884	0.734679	0.769004	3	0.803052	9	0.854515	18	0.854515	26	0.854515
Phosphoserine_autocatalysis	0.777933	0.782634	0.764268	0.777389	0.731964	0.751554	2	0.723582	5	0.72533	6	0.716589	10	0.721834
Phosphoserine_CK2	0.83826	0.846481	0.837224	0.846481	0.776379	0.783255	1	0.876552	1	0.874194	2	0.874194	2	0.874194
Phosphoserine_PKA	0.901028	0.90653	0.891404	0.904903	0.850356	0.870997	2	0.902522	7	0.913613	15	0.911232	15	0.911232
Phosphoserine_PKC	0.899708	0.901542	0.890813	0.897386	0.856621	0.863814	1	0.901542	5	0.904312	15	0.907082	14	0.905697
Phosphothreonine	0.878275	0.880452	0.783748	0.852471	0.85642	0.865602	2	0.877805	3	0.881391	12	0.881153	12	0.880102
Phosphothreonine_autocatalysis	0.779718	0.780316	0.764835	0.772037	0.61832	0.623008	2	0.811566	3	0.811566	20	0.817542	20	0.817542
Phosphotyrosine	0.885021	0.889636	0.858219	0.87415	0.664627	0.869177	1	0.888589	4	0.891383	12	0.892004	12	0.892004
Phosphotyrosine_autocatalysis	0.878906	0.887277	0.870982	0.887277	0.720089	0.833705	3	0.888393	9	0.896205	19	0.896205	19	0.896205
Sulfotyrosine	0.919695	0.926131	0.736765	0.920938	0.657833	0.872452	3	0.901718	4	0.916327	12	0.916278	12	0.916278
	0.834503	0.841969						0.851948		0.858015		0.858509		0.858808

## Sheet: HQI-8
	Optimum AUC-score: Single network
	AUC optimized		Recall optimized		Precision optimized		3-star Consensus (best A+R+P)		10-star Consensus (10 A nets)		20-star Consensus (20 A+R nets)		30-star Consensus (30 A+R+P nets)
PTM	Average	Maximum	Average	Maximum	Average	Maximum	N	AUC	N	AUC	N	AUC	N	AUC
Abl	0.679333	0.68	0.670333	0.68	0.675	0.68	2	0.736667	2	0.736667	6	0.736667	6	0.736667
allempty	0.712177	0.728043	0.602423	0.607033	0.712177	0.728043	3	0.735612	9	0.762545	19	0.762374	27	0.762374
AMPK_group	0.830613	0.846939	0.826531	0.836735	0.671429	0.683674	2	0.928571	9	0.928571	19	0.928571	19	0.928571
ATM	0.756456	0.783883	0.750412	0.772894	0.697527	0.722527	1	0.798077	1	0.834249	1	0.834249	1	0.834249
CaM-KII_group	0.815909	0.840909	0.811932	0.840909	0.778409	0.778409	1	0.852273	2	0.852273	3	0.846591	3	0.846591
CaM-KIIalpha	0.619298	0.680921	0.619298	0.680921	0.619298	0.680921	1	0.752193	1	0.752193	1	0.752193	1	0.752193
CDK_group	0.917908	0.917908	0.917295	0.917908	0.677052	0.681274	1	0.944785	1	0.944785	2	0.944785	2	0.944785
CDK1	0.940142	0.94078	0.940142	0.94078	0.779362	0.866312	3	0.959574	4	0.959574	7	0.959574	7	0.959574
CDK2	0.901977	0.90791	0.901554	0.90791	0.776921	0.820621	1	0.937006	9	0.94548	18	0.94548	18	0.94548
CK1_group	0.525	0.534722	0.525	0.534722	0.525	0.534722	1	0.534722	1	0.534722	1	0.534722	1	0.534722
CK2_alpha	0.776093	0.783005	0.770031	0.777098	0.625606	0.659275	3	0.805596	2	0.816373	5	0.816373	5	0.816373
CK2_group	0.826823	0.834635	0.826562	0.834635	0.619661	0.682292	2	0.851562	4	0.848958	7	0.848958	8	0.848958
EGFR	0.680625	0.6875	0.675	0.675	0.654375	0.6875	2	0.68125	7	0.6875	16	0.6875	20	0.6875
Fyn	0.468421	0.484211	0.468421	0.484211	0.468421	0.484211	1	0.484211	1	0.484211	1	0.484211	1	0.484211
GRK_group	0.73178	0.739407	0.72839	0.730932	0.670127	0.739407	1	0.730932	10	0.747881	20	0.747881	20	0.747881
GSK-3_group	0.642857	0.642857	0.642857	0.642857	0.642857	0.642857	1	0.642857	1	0.642857	1	0.642857	1	0.642857
GSK-3beta	0.675849	0.67908	0.673056	0.673056	0.671249	0.675794	1	0.675794	2	0.67908	12	0.67908	12	0.67908
IGF1R	0.630556	0.630556	0.630556	0.630556	0.630556	0.630556	1	0.516667	1	0.516667	1	0.516667	1	0.516667
IKK_group	0.422321	0.4375	0.422321	0.4375	0.422321	0.4375	1	0.4375	1	0.4375	1	0.4375	1	0.4375
InsR	0.513194	0.527778	0.513194	0.527778	0.513194	0.527778	1	0.527778	1	0.527778	1	0.527778	1	0.527778
Lck	0.752918	0.75477	0.739955	0.748597	0.66807	0.696409	1	0.806397	4	0.806397	14	0.806397	14	0.806397
Lyn	0.75	0.75	0.731945	0.736111	0.720833	0.75	1	0.75	1	0.75	7	0.798611	7	0.798611
MAPK_group	0.892817	0.892817	0.892817	0.892817	0.636364	0.636364	1	0.892817	1	0.892817	1	0.892817	1	0.892817
MAPK1	0.924416	0.924416	0.922779	0.924416	0.643299	0.665974	1	0.94052	1	0.94052	6	0.94052	6	0.94052
MAPK14	0.85	0.85	0.85	0.85	0.796875	0.81875	1	0.85	1	0.85	1	0.85	1	0.85
MAPK3	0.880729	0.885206	0.87849	0.885206	0.651449	0.702151	2	0.918349	8	0.918349	16	0.918349	16	0.918349
MAPK8	0.873016	0.873016	0.873016	0.873016	0.723413	0.829365	1	0.873016	1	0.873016	1	0.873016	1	0.873016
MAPKAPK2	0.6291	0.630952	0.622619	0.630952	0.6291	0.630952	1	0.630952	3	0.630952	12	0.630952	14	0.630952
PDK-1	0.6875	0.6875	0.6875	0.6875	0.6875	0.6875	1	0.78125	1	0.78125	1	0.78125	1	0.78125
PKA_alpha	0.778984	0.799451	0.774176	0.799451	0.747253	0.747253	1	0.861264	3	0.861264	4	0.861264	4	0.861264
PKA_group	0.853817	0.860156	0.845694	0.854485	0.6543	0.796321	1	0.853539	5	0.859211	15	0.859211	15	0.858265
PKB_group	0.859191	0.860294	0.858456	0.860294	0.629412	0.676471	3	0.908088	10	0.915441	19	0.915441	19	0.915441
PKC_alpha	0.790429	0.793268	0.784103	0.790758	0.702778	0.71504	2	0.820959	3	0.820959	10	0.820959	10	0.820959
PKC_group	0.79302	0.801731	0.769025	0.779613	0.723164	0.758547	1	0.80507	8	0.815906	16	0.809462	16	0.805596
PLK1	0.667578	0.6733	0.660448	0.669154	0.656551	0.662521	3	0.6733	1	0.732172	3	0.732172	3	0.732172
Src	0.729045	0.733019	0.723531	0.733019	0.628147	0.640834	2	0.729085	1	0.74305	5	0.749148	5	0.749148
Syk	0.6875	0.6875	0.680556	0.6875	0.673611	0.673611	1	0.6875	1	0.6875	10	0.6875	21	0.736111
acetylglycine	0.861607	0.866071	0.848214	0.848214	0.642857	0.642857	3	0.651786	5	0.651786	15	0.651786	15	0.651786
acetyllysine	0.9809	0.982	0.979925	0.98025	0.94525	0.982	2	0.981	3	0.98275	3	0.98225	9	0.9825
acetylmethionine	0.977459	0.983336	0.974875	0.983336	0.648979	0.673469	1	0.992248	5	0.994832	7	0.992248	7	0.992248
acetylserine	0.967601	0.988506	0.962428	0.983477	0.635992	0.677443	1	0.954023	1	0.970546	1	0.962644	1	0.962644
acetylthreonine	0.896324	0.911765	0.894485	0.908088	0.731618	0.731618	2	0.852941	10	0.856618	20	0.856618	20	0.856618
Allysine	0.917799	0.918401	0.917799	0.918401	0.845564	0.845564	1	0.782037	2	0.782037	3	0.782037	21	0.806134
Asparagine	0.905128	0.905678	0.900183	0.900183	0.633333	0.666667	2	0.994505	2	0.994505	12	0.994505	12	0.994505
aspartylphosphate	0.976112	0.978785	0.973171	0.976112	0.653343	0.703334	3	0.976112	3	0.981371	16	0.979677	16	0.979677
Blocked_amino_end	0.840385	0.840385	0.83141	0.833974	0.6	0.6	1	0.715385	1	0.715385	11	0.715385	11	0.715385
Blocked_amino_end_Met	0.893411	0.893411	0.893411	0.893411	0.738372	0.738372	1	0.988372	1	0.988372	1	0.988372	1	0.988372
Cysteine	0.970307	0.970307	0.969335	0.969497	0.894784	0.928677	1	0.971117	1	0.977528	3	0.976717	3	0.976717
Cysteine_amide	0.971795	0.971795	0.971795	0.971795	0.65	0.75	1	0.946795	1	0.946795	1	0.946795	1	0.946795
Cysteine_methyl	0.989177	0.989177	0.989177	0.989177	0.842907	0.989177	1	0.971154	1	0.980769	1	0.980769	1	0.980769
dihydroxyphenylalanine	0.84375	0.84375	0.84375	0.84375	0.65	0.6875	1	0.664062	1	0.664062	1	0.664062	1	0.664062
dimethylarginine	0.955634	0.955752	0.945869	0.951046	0.640357	0.672397	3	0.959281	10	0.959281	10	0.952222	10	0.952222
Glutamate	0.818229	0.822917	0.817708	0.817708	0.711458	0.744792	1	0.947917	1	0.947917	1	0.947917	1	0.947917
Glutamate_methyl	0.818229	0.822917	0.817708	0.817708	0.711458	0.744792	1	0.947917	1	0.947917	1	0.947917	1	0.947917
Glycine	0.937002	0.937002	0.934078	0.934078	0.666361	0.854864	1	0.962653	1	0.962653	11	0.962653	11	0.962653
Leucine	0.964784	0.97143	0.962052	0.97143	0.625	0.630435	2	0.910311	2	0.940188	1	0.936089	1	0.936089
Lysine_methyl	0.898635	0.898635	0.897635	0.897635	0.632308	0.690413	1	0.915508	1	0.915508	1	0.914508	1	0.914508
Lysine_trimethyl	0.862974	0.869231	0.856564	0.866154	0.636	0.66	1	0.828718	1	0.846154	2	0.846154	2	0.846154
Methionine	0.937092	0.937092	0.937092	0.937092	0.666667	0.666667	1	0.929739	1	0.929739	1	0.929739	1	0.929739
methylated_arginine	0.880042	0.880788	0.867356	0.870838	0.617853	0.62964	1	0.921737	4	0.921737	14	0.921737	14	0.921737
Phenylalanine	0.978687	0.97913	0.977357	0.978022	0.778605	0.901291	1	0.952814	1	0.970358	1	0.968141	1	0.968141
Phosphoserine_CaMK2	0.758929	0.758929	0.75	0.75	0.616071	0.616071	1	0.696429	1	0.696429	11	0.696429	11	0.696429
Phosphoserine_CDC2	0.851596	0.85328	0.84211	0.847518	0.748892	0.780585	1	0.785018	1	0.785018	6	0.79211	6	0.79211
Phosphothreonine_CDC2	0.73111	0.743259	0.725029	0.743259	0.692155	0.701951	1	0.740247	3	0.787866	7	0.787866	7	0.77883
Pyrrolidone	0.984107	0.985357	0.983321	0.984286	0.90525	0.98	3	0.988214	6	0.987857	15	0.987857	19	0.988214
Pyruvic	0.939219	0.944296	0.935975	0.944296	0.791229	0.924161	3	0.969027	5	0.970501	10	0.969027	10	0.969027
Tyrosine	0.873548	0.87897	0.866922	0.866922	0.718511	0.766703	2	0.924425	7	0.930449	17	0.930449	17	0.930449
Valine	0.969643	0.970238	0.967262	0.967262	0.628572	0.666667	3	0.997024	3	0.997024	13	0.997024	13	0.997024
3-4-dihydroxyproline	0.502941	0.519608	0.502941	0.519608	0.502941	0.519608	1	0.519608	1	0.519608	1	0.519608	1	0.519608
4-carboxyglutamate	0.921368	0.928844	0.747732	0.916761	0.687302	0.927784	2	0.932306	2	0.937677	14	0.932306	14	0.936617
4-hydroxyproline	0.886397	0.898238	0.862832	0.8706	0.79965	0.859226	2	0.882991	5	0.898238	16	0.892208	16	0.894867
5-hydroxylysine	0.895351	0.899549	0.883588	0.891568	0.60871	0.621212	3	0.899549	10	0.901457	20	0.901457	20	0.901457
Glycine_amide	0.933333	0.933333	0.629167	0.641667	0.933333	0.933333	1	0.95	1	0.95	11	0.95	11	0.95
Hydroxyproline	0.858747	0.858747	0.842003	0.849068	0.695512	0.839234	1	0.81589	1	0.81589	11	0.81589	12	0.81589
Phospho_auto	0.924685	0.926397	0.913385	0.924743	0.820742	0.853748	3	0.930525	6	0.931716	16	0.932946	16	0.932946
Phospho_CDC2	0.909343	0.910518	0.907561	0.90783	0.747321	0.88275	1	0.921156	7	0.922501	17	0.922501	17	0.922501
Phospho_PKA	0.913191	0.923555	0.894619	0.919411	0.825028	0.842671	2	0.922204	5	0.920132	15	0.927038	15	0.927038
Phospho_PKC	0.834454	0.836134	0.828585	0.835994	0.772633	0.805112	1	0.843417	1	0.851611	3	0.846359	3	0.846359
Phosphoserine	0.728107	0.77623	0.591242	0.602266	0.728107	0.77623	3	0.774359	9	0.832286	18	0.832286	26	0.832286
Phosphoserine_autocatalysis	0.854448	0.85742	0.822106	0.834693	0.811859	0.815851	3	0.826146	3	0.826146	12	0.826146	12	0.826146
Phosphoserine_CK2	0.829728	0.834469	0.818905	0.821953	0.752116	0.768784	1	0.834368	9	0.835597	19	0.835597	20	0.836726
Phosphoserine_PKA	0.923109	0.927165	0.903875	0.916807	0.877905	0.885262	1	0.937402	6	0.946926	13	0.944545	13	0.944545
Phosphoserine_PKC	0.887486	0.889287	0.866864	0.880766	0.861535	0.871914	3	0.901542	9	0.901542	19	0.902927	19	0.902927
Phosphothreonine	0.881944	0.883154	0.737384	0.852961	0.868329	0.871191	2	0.882482	6	0.883448	14	0.883365	17	0.883028
Phosphothreonine_autocatalysis	0.799944	0.811877	0.789125	0.805901	0.744099	0.782931	1	0.807893	7	0.81387	13	0.809885	13	0.809885
Phosphotyrosine	0.885253	0.887074	0.85221	0.861611	0.755279	0.879037	2	0.88556	7	0.887772	16	0.887772	16	0.888315
Phosphotyrosine_autocatalysis	0.892745	0.893973	0.884598	0.888393	0.727455	0.860491	1	0.882812	2	0.890625	4	0.885045	4	0.885045
Sulfotyrosine	0.895637	0.906426	0.695719	0.866725	0.706237	0.901621	1	0.916133	4	0.916278	12	0.921132	12	0.921132
	0.827009	0.833188						0.834098		0.839613		0.83968		0.84045

## Sheet: HQI-24
	Optimum AUC-score: Single network
	AUC optimized		Recall optimized		Precision optimized		3-star Consensus (best A+R+P)		10-star Consensus (10 A nets)		20-star Consensus (20 A+R nets)		30-star Consensus (30 A+R+P nets)
PTM	Average	Maximum	Average	Maximum	Average	Maximum	N	AUC	N	AUC	N	AUC	N	AUC
Abl	0.616667	0.616667	0.616667	0.616667	0.616667	0.616667	1	0.673333	1	0.673333	1	0.673333	1	0.673333
allempty	0.73157	0.746594	0.60721	0.617989	0.731485	0.746594	3	0.76397	10	0.770855	20	0.770855	29	0.771025
AMPK_group	0.789796	0.795918	0.787755	0.795918	0.704082	0.704082	3	0.877551	9	0.887755	19	0.887755	19	0.887755
ATM	0.848031	0.853022	0.844184	0.853022	0.625	0.625	1	0.900183	5	0.900183	15	0.900183	15	0.900183
CaM-KII_group	0.791839	0.801136	0.790289	0.801136	0.676136	0.767045	1	0.789773	10	0.806818	19	0.806818	19	0.806818
CaM-KIIalpha	0.69035	0.697368	0.681579	0.688596	0.660307	0.661184	1	0.759868	9	0.76864	19	0.76864	19	0.76864
CDK_group	0.910006	0.911773	0.910006	0.911773	0.696217	0.855682	1	0.93865	1	0.93865	1	0.93865	1	0.93865
CDK1	0.942376	0.949291	0.941418	0.949291	0.678067	0.876596	3	0.965957	10	0.968085	19	0.968085	19	0.968085
CDK2	0.884816	0.89096	0.88291	0.89096	0.656794	0.724859	2	0.928531	8	0.928531	16	0.928531	16	0.928531
CK1_group	0.490278	0.506944	0.490278	0.506944	0.490278	0.506944	1	0.506944	1	0.506944	1	0.506944	1	0.506944
CK2_alpha	0.845458	0.852642	0.842999	0.852642	0.705377	0.749637	2	0.872642	10	0.870777	20	0.870777	20	0.870777
CK2_group	0.842708	0.846354	0.834049	0.841146	0.667122	0.75651	3	0.858073	5	0.859375	14	0.859375	14	0.859375
EGFR	0.670625	0.69375	0.644375	0.6875	0.661875	0.66875	1	0.66875	1	0.6875	17	0.675	25	0.675
Fyn	0.417237	0.435526	0.417237	0.435526	0.417237	0.435526	1	0.435526	1	0.435526	1	0.435526	1	0.435526
GRK_group	0.635328	0.722458	0.635328	0.722458	0.626059	0.70233	1	0.776483	1	0.776483	1	0.776483	1	0.776483
GSK-3_group	0.774483	0.789835	0.773917	0.789835	0.633242	0.633242	1	0.870879	1	0.870879	2	0.870879	2	0.870879
GSK-3beta	0.681818	0.681818	0.664677	0.676342	0.672727	0.681818	1	0.681818	1	0.681818	6	0.72782	6	0.72782
IGF1R	0.388889	0.388889	0.388889	0.388889	0.388889	0.388889	1	0.388889	1	0.388889	1	0.388889	1	0.388889
IKK_group	0.409524	0.428571	0.409524	0.428571	0.409524	0.428571	1	0.428571	1	0.428571	1	0.428571	1	0.428571
InsR	0.611806	0.618056	0.606945	0.618056	0.611806	0.618056	1	0.673611	10	0.6875	19	0.6875	28	0.6875
Lck	0.80911	0.820427	0.76417	0.808081	0.71633	0.754209	3	0.865881	9	0.872054	19	0.872054	19	0.872054
Lyn	0.69375	0.715278	0.692361	0.715278	0.643055	0.645833	1	0.708333	2	0.715278	4	0.715278	4	0.715278
MAPK_group	0.909175	0.911336	0.90578	0.911336	0.636364	0.636364	2	0.911336	4	0.911336	11	0.911336	11	0.911336
MAPK1	0.918961	0.918961	0.918961	0.918961	0.686766	0.748052	1	0.935065	1	0.935065	1	0.935065	1	0.935065
MAPK14	0.8625	0.8625	0.862188	0.8625	0.8625	0.8625	1	0.8625	1	0.8625	2	0.8625	2	0.8625
MAPK3	0.893602	0.903863	0.883714	0.888938	0.69842	0.69842	3	0.933275	10	0.937006	20	0.940738	20	0.940738
MAPK8	0.838771	0.863757	0.838771	0.863757	0.818195	0.863757	3	0.944444	10	0.944444	19	0.944444	25	0.944444
MAPKAPK2	0.691402	0.705026	0.68836	0.705026	0.642857	0.642857	1	0.695767	9	0.705026	18	0.705026	18	0.705026
PDK-1	0.788925	0.802083	0.786732	0.802083	0.788925	0.802083	1	0.802083	1	0.802083	3	0.802083	3	0.802083
PKA_alpha	0.804945	0.828297	0.804071	0.828297	0.776849	0.828297	1	0.747253	1	0.747253	2	0.747253	2	0.747253
PKA_group	0.850463	0.855627	0.844746	0.853737	0.677844	0.748907	1	0.854386	6	0.862244	12	0.856573	12	0.855627
PKB_group	0.870772	0.871324	0.866912	0.867647	0.78897	0.790441	3	0.904412	9	0.908088	19	0.908088	19	0.908088
PKC_alpha	0.745067	0.747404	0.723832	0.733039	0.651324	0.694358	3	0.772932	10	0.775268	19	0.775268	19	0.775268
PKC_group	0.815083	0.824611	0.80372	0.814301	0.615952	0.635125	3	0.819772	6	0.838786	12	0.833631	12	0.833631
PLK1	0.708578	0.725539	0.682798	0.687396	0.636816	0.636816	2	0.718076	8	0.725539	18	0.725539	18	0.725539
Src	0.734264	0.745345	0.723292	0.739247	0.668368	0.713349	1	0.763113	2	0.761081	8	0.759048	8	0.759048
Syk	0.694444	0.694444	0.694444	0.694444	0.659722	0.659722	1	0.756944	1	0.756944	1	0.756944	1	0.756944
acetylglycine	0.883929	0.883929	0.883929	0.883929	0.65	0.714286	1	0.741071	1	0.741071	1	0.741071	1	0.741071
acetyllysine	0.989612	0.99075	0.984325	0.98525	0.90175	0.99075	1	0.951	1	0.95	12	0.94925	12	0.9485
acetylmethionine	0.97946	0.97946	0.975003	0.978168	0.666837	0.744898	1	0.960344	1	0.960344	1	0.961504	1	0.961504
acetylserine	0.983908	0.992098	0.980783	0.990661	0.667744	0.981322	1	0.970546	1	0.969109	3	0.962644	3	0.962644
acetylthreonine	0.911765	0.911765	0.911765	0.911765	0.790441	0.790441	1	0.797794	1	0.797794	1	0.797794	1	0.797794
Allysine	0.897043	0.897043	0.896441	0.897043	0.812158	0.812158	1	0.812158	1	0.812158	2	0.812158	21	0.818182
Asparagine	0.911172	0.911172	0.911172	0.911172	0.629167	0.666667	1	0.916667	1	0.916667	1	0.916667	1	0.916667
aspartylphosphate	0.988501	0.988501	0.986496	0.98761	0.78974	0.907559	1	0.996435	2	0.996435	12	0.992066	12	0.992066
Blocked_amino_end	0.855609	0.858974	0.849519	0.852564	0.6	0.6	1	0.802564	2	0.805769	1	0.852564	1	0.852564
Blocked_amino_end_Met	0.893411	0.893411	0.893411	0.893411	0.821705	0.821705	1	0.988372	1	0.988372	1	0.988372	1	0.988372
Cysteine	0.985559	0.985559	0.984627	0.984748	0.868903	0.947908	1	0.979959	1	0.979959	11	0.979959	11	0.979959
Cysteine_amide	0.971795	0.971795	0.971795	0.971795	0.64125	0.7	1	0.946795	1	0.946795	1	0.946795	1	0.946795
Cysteine_methyl	0.989177	0.989177	0.989177	0.989177	0.911594	0.989177	1	0.971154	1	0.980769	1	0.980769	1	0.980769
dihydroxyphenylalanine	0.84375	0.84375	0.84375	0.84375	0.625	0.625	1	0.71875	1	0.71875	1	0.71875	1	0.71875
dimethylarginine	0.958081	0.958257	0.946375	0.953551	0.678182	0.804379	1	0.968693	2	0.968693	10	0.963987	10	0.963987
Glutamate	0.947917	0.947917	0.947917	0.947917	0.947917	0.947917	1	0.994792	1	0.994792	1	0.994792	1	0.994792
Glutamate_methyl	0.947917	0.947917	0.947917	0.947917	0.947917	0.947917	1	0.994792	1	0.994792	1	0.994792	1	0.994792
Glycine	0.955449	0.965577	0.955449	0.965577	0.948698	0.948698	1	0.991228	1	0.991228	1	0.991228	1	0.991228
Leucine	0.975529	0.975529	0.972318	0.972796	0.676087	0.728261	1	0.966025	1	0.966025	5	0.963293	5	0.963293
Lysine_methyl	0.949269	0.951191	0.947516	0.951191	0.689948	0.864952	1	0.935317	1	0.938254	2	0.938254	2	0.938254
Lysine_trimethyl	0.872308	0.872308	0.872051	0.872308	0.618	0.66	1	0.772308	1	0.772308	2	0.772308	2	0.772308
Methionine	0.986765	0.992647	0.985294	0.985294	0.613889	0.666667	1	0.985294	7	0.992647	17	0.992647	17	0.992647
methylated_arginine	0.929746	0.92987	0.917399	0.927382	0.689447	0.764256	1	0.932357	2	0.932357	10	0.932357	10	0.932357
Phenylalanine	0.981812	0.987902	0.981036	0.986793	0.791874	0.832225	1	0.962695	7	0.980239	14	0.980239	14	0.980239
Phosphoserine_CaMK2	0.811161	0.8125	0.809375	0.8125	0.811161	0.8125	2	0.526786	1	0.589286	3	0.598214	4	0.598214
Phosphoserine_CDC2	0.918927	0.920656	0.910417	0.917996	0.758112	0.781028	1	0.897163	3	0.897163	7	0.894504	7	0.894504
Phosphothreonine_CDC2	0.88309	0.886403	0.872849	0.877367	0.716631	0.723035	2	0.9072	5	0.910212	5	0.901176	5	0.901176
Pyrrolidone	0.964036	0.974286	0.961607	0.974286	0.727786	0.960714	1	0.968214	2	0.968214	9	0.967143	9	0.967143
Pyruvic	0.960859	0.963298	0.95808	0.960348	0.648525	0.661316	1	0.964773	5	0.966248	15	0.966248	15	0.966248
Tyrosine	0.903067	0.903067	0.903067	0.903067	0.889732	0.903067	1	0.954545	1	0.954545	1	0.954545	1	0.954545
Valine	0.970238	0.970238	0.970238	0.970238	0.724405	0.970238	1	0.973214	1	0.973214	1	0.973214	1	0.973214
3-4-dihydroxyproline	0.488095	0.519608	0.488095	0.519608	0.488095	0.519608	1	0.519608	1	0.519608	1	0.519608	1	0.519608
4-carboxyglutamate	0.894785	0.90383	0.791662	0.892171	0.688157	0.806246	3	0.911179	7	0.920223	16	0.920223	16	0.920223
4-hydroxyproline	0.883159	0.890614	0.824586	0.871483	0.827752	0.865783	3	0.887771	6	0.899831	16	0.894512	16	0.897171
5-hydroxylysine	0.923832	0.927828	0.901298	0.920194	0.668182	0.757576	3	0.927828	9	0.929736	17	0.927828	17	0.927828
Glycine_amide	0.92375	0.933333	0.663333	0.75	0.92375	0.933333	1	0.958333	1	0.958333	18	0.9	11	0.958333
Hydroxyproline	0.859772	0.870808	0.844969	0.870808	0.633732	0.669617	3	0.78913	1	0.799793	3	0.811646	3	0.811646
Phospho_auto	0.884948	0.905081	0.866265	0.900583	0.812406	0.839856	1	0.870814	2	0.895224	8	0.890328	14	0.893294
Phospho_CDC2	0.883677	0.893274	0.880092	0.893274	0.639579	0.694063	1	0.89193	6	0.897306	12	0.897306	12	0.897306
Phospho_PKA	0.908161	0.915989	0.895864	0.911154	0.65963	0.84198	3	0.918751	2	0.913887	4	0.911003	13	0.911185
Phospho_PKC	0.866894	0.879692	0.864345	0.879692	0.685326	0.820658	1	0.872479	5	0.871499	1	0.880602	1	0.880602
Phosphoserine	0.764199	0.854148	0.583446	0.614548	0.764199	0.854148	3	0.84871	9	0.85647	18	0.85647	26	0.85647
Phosphoserine_autocatalysis	0.820469	0.824398	0.812243	0.824106	0.620891	0.670066	1	0.801476	3	0.803225	10	0.806721	11	0.806721
Phosphoserine_CK2	0.855695	0.858896	0.848215	0.856639	0.80591	0.825641	2	0.867825	7	0.868954	17	0.868954	17	0.868954
Phosphoserine_PKA	0.907023	0.918435	0.895466	0.914467	0.6634	0.863894	3	0.900221	7	0.911312	15	0.912106	15	0.911312
Phosphoserine_PKC	0.941422	0.942461	0.925276	0.93138	0.864559	0.930417	3	0.922106	8	0.924877	18	0.919547	20	0.918162
Phosphothreonine	0.879445	0.882286	0.798945	0.86016	0.860135	0.868614	2	0.879232	3	0.883968	14	0.882133	14	0.882133
Phosphothreonine_autocatalysis	0.801441	0.815239	0.782302	0.797311	0.637758	0.663907	2	0.79563	8	0.803598	18	0.803598	18	0.803598
Phosphotyrosine	0.882253	0.887928	0.849121	0.866193	0.78448	0.877523	2	0.886103	5	0.889908	13	0.889054	13	0.889597
Phosphotyrosine_autocatalysis	0.901172	0.910714	0.889509	0.902902	0.652958	0.86942	1	0.907366	2	0.910714	9	0.90067	9	0.90067
Sulfotyrosine	0.913471	0.930936	0.740414	0.906086	0.719559	0.823335	3	0.926131	6	0.931033	16	0.926131	12	0.935838
	0.838499	0.847112						0.844173		0.848191		0.847946		0.848817

## Sheet: HQI-40
	Optimum AUC-score: Single network
	AUC optimized		Recall optimized		Precision optimized		3-star Consensus (best A+R+P)		10-star Consensus (10 A nets)		20-star Consensus (20 A+R nets)		30-star Consensus (30 A+R+P nets)
PTM	Average	Maximum	Average	Maximum	Average	Maximum	N	AUC	N	AUC	N	AUC	N	AUC
Abl	0.629166	0.666667	0.59	0.61	0.613334	0.636667	1	0.71	3	0.723333	6	0.723333	6	0.723333
allempty	0.745548	0.760372	0.604639	0.617389	0.745376	0.760372	3	0.755088	9	0.766267	19	0.766267	30	0.771414
AMPK_group	0.810417	0.826531	0.809462	0.826531	0.620176	0.632653	1	0.908163	1	0.908163	1	0.908163	1	0.908163
ATM	0.824176	0.847527	0.818681	0.847527	0.667857	0.780678	1	0.889194	4	0.894689	1	0.889194	1	0.889194
CaM-KII_group	0.823864	0.823864	0.823864	0.823864	0.784091	0.784091	1	0.823864	1	0.823864	1	0.823864	1	0.823864
CaM-KIIalpha	0.689099	0.697368	0.689099	0.697368	0.689099	0.697368	3	0.841009	10	0.841009	19	0.841009	29	0.841009
CDK_group	0.913614	0.914841	0.913307	0.914841	0.696553	0.725825	3	0.941718	5	0.941718	10	0.941718	10	0.941718
CDK1	0.938902	0.94078	0.938902	0.94078	0.741552	0.918085	3	0.959574	9	0.959574	17	0.959574	18	0.959574
CDK2	0.882846	0.90791	0.881305	0.90791	0.6783	0.816384	3	0.94548	7	0.94548	13	0.94548	13	0.94548
CK1_group	0.535244	0.541667	0.525794	0.541667	0.450049	0.541667	1	0.541667	1	0.541667	1	0.541667	1	0.541667
CK2_alpha	0.843653	0.845596	0.830609	0.84487	0.691256	0.709637	2	0.868187	4	0.868187	1	0.874508	1	0.874508
CK2_group	0.843476	0.847656	0.838542	0.847656	0.644052	0.697917	2	0.859375	8	0.859375	6	0.860677	6	0.860677
EGFR	0.6917	0.7	0.667354	0.6875	0.581601	0.7	1	0.74375	1	0.73125	3	0.7375	4	0.73125
Fyn	0.487036	0.488158	0.479918	0.488158	0.475514	0.488158	1	0.530263	1	0.530263	1	0.530263	1	0.530263
GRK_group	0.613802	0.639831	0.613802	0.639831	0.609716	0.639831	1	0.639831	1	0.639831	1	0.639831	1	0.639831
GSK-3_group	0.737637	0.737637	0.737637	0.737637	0.642857	0.642857	1	0.818681	1	0.818681	1	0.818681	1	0.818681
GSK-3beta	0.681818	0.681818	0.668511	0.670318	0.668182	0.681818	1	0.681818	1	0.681818	10	0.682366	10	0.682366
IGF1R	0.508972	0.530556	0.508972	0.530556	0.505584	0.530556	1	0.530556	1	0.530556	1	0.530556	1	0.530556
IKK_group	0.388393	0.410714	0.388393	0.410714	0.388393	0.410714	1	0.410714	1	0.410714	1	0.410714	1	0.410714
InsR	0.555555	0.611111	0.552083	0.604167	0.555555	0.611111	1	0.611111	1	0.611111	1	0.666667	1	0.666667
Lck	0.74227	0.816498	0.746109	0.816498	0.567289	0.624018	1	0.808642	4	0.814815	7	0.814815	7	0.808642
Lyn	0.650252	0.715278	0.653615	0.715278	0.593434	0.652778	3	0.798611	10	0.798611	19	0.798611	28	0.805556
MAPK_group	0.89899	0.89899	0.898373	0.89899	0.65	0.681818	1	0.89899	1	0.89899	2	0.89899	2	0.89899
MAPK1	0.924033	0.924416	0.919918	0.922597	0.688886	0.76052	1	0.94052	1	0.94052	17	0.942338	17	0.942338
MAPK14	0.8625	0.8625	0.85625	0.85625	0.825	0.825	1	0.8625	1	0.8625	2	0.8625	2	0.8625
MAPK3	0.898266	0.900132	0.889311	0.892669	0.689596	0.69842	2	0.933275	6	0.933275	16	0.940738	16	0.940738
MAPK8	0.863757	0.863757	0.863757	0.863757	0.863757	0.863757	1	0.944444	1	0.944444	1	0.944444	1	0.944444
MAPKAPK2	0.632285	0.633598	0.631215	0.633598	0.625593	0.633598	1	0.743386	3	0.743386	5	0.743386	7	0.743386
PDK-1	0.690972	0.697917	0.673611	0.6875	0.649306	0.697917	3	0.791667	3	0.791667	6	0.791667	6	0.791667
PKA_alpha	0.932931	0.942308	0.923271	0.942308	0.846004	0.909341	3	0.884615	9	0.884615	17	0.884615	23	0.884615
PKA_group	0.862607	0.866024	0.855402	0.865827	0.690105	0.749852	3	0.861397	3	0.866772	9	0.866772	9	0.866772
PKB_group	0.878309	0.882353	0.871324	0.882353	0.640809	0.790441	3	0.922794	10	0.922794	18	0.922794	18	0.922794
PKC_alpha	0.766588	0.770595	0.753444	0.767913	0.62217	0.638802	1	0.786777	10	0.79145	20	0.793787	20	0.793787
PKC_group	0.829794	0.837287	0.822223	0.832027	0.640318	0.761335	2	0.851357	5	0.851357	14	0.851357	14	0.851357
PLK1	0.719046	0.725539	0.71699	0.725539	0.610212	0.725539	3	0.694859	10	0.694859	20	0.72471	30	0.72471
Src	0.736651	0.757278	0.730678	0.757278	0.683976	0.701285	1	0.791306	2	0.781143	2	0.77898	2	0.77898
Syk	0.689039	0.708333	0.683452	0.708333	0.69085	0.708333	3	0.736111	10	0.743056	19	0.743056	28	0.743056
acetylglycine	0.883483	0.883929	0.879018	0.883929	0.642857	0.642857	1	0.741071	1	0.741071	6	0.741071	6	0.741071
acetyllysine	0.989175	0.9905	0.982875	0.9845	0.855175	0.99025	1	0.9445	2	0.9475	5	0.95175	5	0.95175
acetylmethionine	0.972176	0.983336	0.970755	0.983336	0.683163	0.744898	1	0.983336	2	0.99354	2	0.992248	2	0.992248
acetylserine	0.932076	0.992098	0.930603	0.991379	0.7162	0.986351	1	0.931034	1	0.961207	2	0.95977	2	0.95977
acetylthreonine	0.917463	0.919118	0.908823	0.911765	0.768382	0.790441	1	0.889706	5	0.893382	11	0.889706	11	0.889706
Allysine	0.897043	0.897043	0.897043	0.897043	0.792771	0.897043	1	0.812158	1	0.812158	1	0.812158	23	0.818182
Asparagine	0.905678	0.905678	0.905678	0.905678	0.645833	0.666667	1	0.911172	1	0.952839	1	0.952839	1	0.952839
aspartylphosphate	0.97981	0.980568	0.976361	0.980568	0.79836	0.975308	1	0.974417	3	0.974417	10	0.974417	1	0.981283
Blocked_amino_end	0.849295	0.855769	0.844647	0.852564	0.6	0.6	2	0.755769	2	0.755769	9	0.755769	9	0.755769
Blocked_amino_end_Met	0.894574	0.905039	0.894574	0.905039	0.855039	0.905039	3	0.988372	6	1	11	1	11	1
Cysteine	0.985559	0.985559	0.985559	0.985559	0.818704	0.947908	1	0.979959	1	0.979959	1	0.979959	1	0.979959
Cysteine_amide	0.971795	0.971795	0.971795	0.971795	0.66125	0.825	1	0.946795	1	0.946795	1	0.946795	1	0.946795
Cysteine_methyl	0.989177	0.989177	0.989177	0.989177	0.907267	0.989177	1	0.980769	1	0.980769	1	0.980769	1	0.980769
dihydroxyphenylalanine	0.837612	0.84375	0.829799	0.835938	0.625	0.625	1	0.71875	1	0.84375	1	0.835938	1	0.835938
dimethylarginine	0.951371	0.957081	0.947126	0.957081	0.736096	0.950174	1	0.967516	2	0.967516	11	0.967516	11	0.967516
Glutamate	0.875	0.90625	0.875	0.90625	0.713542	0.786458	1	0.994792	1	0.994792	1	0.994792	1	0.994792
Glutamate_methyl	0.875	0.90625	0.875	0.90625	0.713542	0.786458	1	0.994792	1	0.994792	1	0.994792	1	0.994792
Glycine	0.948698	0.948698	0.945774	0.945774	0.948698	0.948698	1	0.997076	1	0.997076	1	0.994152	1	0.994152
Leucine	0.975529	0.975529	0.971362	0.974163	0.658152	0.717391	1	0.944286	1	0.944286	1	0.948325	1	0.948325
Lysine_methyl	0.95419	0.95419	0.95129	0.95419	0.688617	0.747968	1	0.931381	1	0.931381	7	0.938317	7	0.938317
Lysine_trimethyl	0.86759	0.869744	0.86682	0.869744	0.628	0.68	3	0.769744	5	0.769744	13	0.769744	13	0.769744
Methionine	0.980882	0.985294	0.977941	0.977941	0.644444	0.722222	2	0.985294	3	0.985294	13	0.985294	13	0.985294
methylated_arginine	0.926014	0.927382	0.913466	0.91992	0.664538	0.80023	3	0.910639	3	0.910639	3	0.938481	3	0.938481
Phenylalanine	0.978687	0.980239	0.976525	0.978022	0.823453	0.840997	1	0.970358	1	0.97913	1	0.975804	1	0.975804
Phosphoserine_CaMK2	0.798214	0.803571	0.788393	0.803571	0.628572	0.633929	2	0.589286	7	0.598214	16	0.598214	16	0.598214
Phosphoserine_CDC2	0.903413	0.913121	0.897362	0.902482	0.702504	0.739362	1	0.855496	4	0.87367	8	0.881206	8	0.881206
Phosphothreonine_CDC2	0.883391	0.883391	0.870891	0.883391	0.705558	0.717011	1	0.910212	1	0.910212	6	0.898164	6	0.895152
Pyrrolidone	0.962589	0.967857	0.958661	0.967857	0.762518	0.952143	3	0.952857	1	0.958571	9	0.954643	9	0.954643
Pyruvic	0.960632	0.961995	0.958203	0.960348	0.672913	0.933011	3	0.963298	10	0.964945	20	0.964945	18	0.964773
Tyrosine	0.888007	0.897043	0.885296	0.891019	0.848822	0.857612	1	0.936473	6	0.942497	16	0.942497	21	0.954545
Valine	0.970238	0.970238	0.970238	0.970238	0.690477	0.970238	1	0.997024	1	0.997024	1	0.997024	1	0.997024
3-4-dihydroxyproline	0.49183	0.519608	0.49183	0.519608	0.49183	0.519608	1	0.519608	1	0.519608	1	0.519608	1	0.519608
4-carboxyglutamate	0.901608	0.906868	0.811832	0.855286	0.689199	0.876272	3	0.915065	9	0.915277	19	0.915277	19	0.919587
4-hydroxyproline	0.882084	0.889548	0.802435	0.857131	0.814737	0.86082	1	0.895223	6	0.893801	16	0.891141	18	0.89309
5-hydroxylysine	0.917664	0.929736	0.897369	0.910537	0.691667	0.712121	2	0.920194	2	0.921987	12	0.929621	12	0.929621
Glycine_amide	0.894584	0.933333	0.651667	0.666667	0.894584	0.933333	1	0.908333	1	0.958333	11	0.908333	11	0.933333
Hydroxyproline	0.846193	0.856522	0.841325	0.85088	0.617767	0.669617	2	0.805021	6	0.815476	9	0.820704	9	0.820704
Phospho_auto	0.878166	0.899776	0.841226	0.880034	0.794169	0.825553	1	0.884559	3	0.890382	11	0.857689	11	0.857689
Phospho_CDC2	0.886376	0.889242	0.882338	0.889242	0.733642	0.872112	2	0.889356	1	0.90111	4	0.913092	4	0.913092
Phospho_PKA	0.917855	0.921514	0.910636	0.917279	0.838827	0.868071	1	0.926947	4	0.929019	10	0.924185	10	0.924185
Phospho_PKC	0.875851	0.888025	0.873113	0.888025	0.678046	0.814426	1	0.889076	1	0.903641	2	0.903641	2	0.903641
Phosphoserine	0.752239	0.85776	0.577835	0.617031	0.752239	0.85776	3	0.857123	8	0.856312	16	0.856312	23	0.856312
Phosphoserine_autocatalysis	0.830342	0.836441	0.798067	0.817211	0.769352	0.805458	3	0.782634	10	0.782634	20	0.782634	20	0.782634
Phosphoserine_CK2	0.848367	0.853253	0.843485	0.853253	0.798434	0.810041	1	0.875524	3	0.873367	8	0.872239	10	0.87111
Phosphoserine_PKA	0.90316	0.910559	0.89588	0.902542	0.864374	0.882881	2	0.907344	6	0.910518	14	0.908158	14	0.908158
Phosphoserine_PKC	0.93863	0.94225	0.926876	0.938095	0.860169	0.926262	1	0.93138	1	0.93138	11	0.932765	12	0.935535
Phosphothreonine	0.87909	0.882132	0.766638	0.835049	0.857367	0.865867	1	0.87751	1	0.881966	16	0.878868	16	0.878868
Phosphothreonine_autocatalysis	0.807978	0.818601	0.801304	0.816609	0.641749	0.738048	3	0.80696	10	0.807271	17	0.810944	17	0.810944
Phosphotyrosine	0.880739	0.884046	0.849078	0.865571	0.789282	0.87566	1	0.8757	4	0.882727	15	0.87834	15	0.878883
Phosphotyrosine_autocatalysis	0.910826	0.916295	0.903906	0.914062	0.685826	0.870536	2	0.898438	6	0.897321	3	0.901786	3	0.901786
Sulfotyrosine	0.913099	0.921132	0.824886	0.906038	0.764774	0.916375	2	0.916375	5	0.921277	13	0.926131	21	0.921374
	0.836185	0.847628						0.849682		0.854411		0.855047		0.855617

## Sheet: 9-star and 12-star
	9-star Consensus (9 best A/R/P nets from HQI-8/24/40)		12-star Consensus (12 best A/R/P nets from AMS3 and HQI-8/24/40)
PTM	N	AUC	N	AUC
Abl	5	0.723333	3	0.79
allempty	8	0.77172	11	0.772032
AMPK_group	4	0.897959	3	0.94898
ATM	2	0.897894	3	0.950549
CaM-KII_group	7	0.840909	6	0.863636
CaM-KIIalpha	3	0.752193	3	0.805921
CDK_group	5	0.944785	7	0.95092
CDK1	5	0.961702	7	0.96383
CDK2	5	0.949718	8	0.953955
CK1_group	1	0.541667	1	0.541667
CK2_alpha	3	0.870052	5	0.870777
CK2_group	4	0.861979	6	0.876302
EGFR	5	0.7125	4	0.73125
Fyn	1	0.530263	2	0.657895
GRK_group	4	0.764831	4	0.756356
GSK-3_group	1	0.870879	1	0.870879
GSK-3beta	1	0.709748	5	0.715225
IGF1R	1	0.516667	1	0.516667
IKK_group	1	0.544643	1	0.544643
InsR	4	0.680556	4	0.680556
Lck	4	0.872054	6	0.878227
Lyn	2	0.805556	2	0.798611
MAPK_group	6	0.911336	8	0.917508
MAPK1	6	0.944156	8	0.945974
MAPK14	4	0.8625	6	0.8625
MAPK3	6	0.9482	8	0.955663
MAPK8	1	0.944444	2	0.944444
MAPKAPK2	4	0.705026	7	0.705026
PDK-1	2	0.854167	2	0.854167
PKA_alpha	4	0.837912	7	0.847527
PKA_group	5	0.866123	7	0.87463
PKB_group	5	0.926471	8	0.933824
PKC_alpha	2	0.804604	5	0.807459
PKC_group	5	0.837603	5	0.848885
PLK1	5	0.758706	5	0.814262
Src	4	0.777472	4	0.769342
Syk	3	0.763889	5	0.770833
acetylglycine	3	0.741071	6	0.75
acetyllysine	1	0.97625	3	0.9795
acetylmethionine	2	0.989664	3	0.992248
acetylserine	1	0.959052	2	0.986351
acetylthreonine	1	0.863971	1	0.948529
Allysine	9	0.818182	2	0.827492
Asparagine	2	0.994505	2	0.994505
aspartylphosphate	2	0.99287	4	0.995544
Blocked_amino_end	1	0.839744	1	0.817308
Blocked_amino_end_Met	3	1	3	1
Cysteine	1	0.989538	1	0.989538
Cysteine_amide	1	0.946795	1	0.946795
Cysteine_methyl	1	0.971154	1	0.980769
dihydroxyphenylalanine	3	0.78125	2	0.898438
dimethylarginine	4	0.967516	6	0.969869
Glutamate	2	0.994792	3	0.994792
Glutamate_methyl	2	0.994792	3	0.994792
Glycine	5	0.994152	5	0.994152
Leucine	1	0.970064	1	0.967332
Lysine_methyl	1	0.957127	4	0.95419
Lysine_trimethyl	1	0.846154	1	0.84359
Methionine	4	0.992647	6	0.992647
methylated_arginine	2	0.938481	4	0.934175
Phenylalanine	1	0.974696	1	0.980142
Phosphoserine_CaMK2	2	0.696429	3	0.866071
Phosphoserine_CDC2	3	0.883865	3	0.875886
Phosphothreonine_CDC2	4	0.9072	3	0.883104
Pyrrolidone	3	0.982143	3	0.984643
Pyruvic	6	0.978048	8	0.980997
Tyrosine	5	0.954545	7	0.954545
Valine	2	0.997024	2	0.997024
3-4-dihydroxyproline	1	0.519608	1	0.519608
4-carboxyglutamate	6	0.931882	5	0.941563
4-hydroxyproline	3	0.906756	4	0.903741
5-hydroxylysine	3	0.931529	5	0.931645
Glycine_amide	4	0.958333	5	0.933333
Hydroxyproline	3	0.825932	3	0.813251
Phospho_auto	4	0.934177	5	0.937841
Phospho_CDC2	2	0.926418	3	0.919812
Phospho_PKA	4	0.950398	5	0.951779
Phospho_PKC	3	0.914216	3	0.915196
Phosphoserine	8	0.85995	11	0.865732
Phosphoserine_autocatalysis	3	0.806818	3	0.808469
Phosphoserine_CK2	2	0.872037	2	0.893079
Phosphoserine_PKA	2	0.927064	3	0.934981
Phosphoserine_PKC	3	0.944809	3	0.937884
Phosphothreonine	5	0.883337	5	0.885382
Phosphothreonine_autocatalysis	2	0.837898	2	0.837587
Phosphotyrosine	4	0.894877	5	0.896274
Phosphotyrosine_autocatalysis	2	0.918527	4	0.921875
Sulfotyrosine	5	0.931033	6	0.940837
		0.867427		0.877906

## Sheet: Comparison with AMS-3
	Single network		AMS 4.0 Consensus strategy
	AMS-3		AMS-3 features				HQI-8				HQI-24				HQI-40				All Consensus		AMS-4 Meta-consensus	Gain over AMS-3
PTM	Average	Maximum	3-star	10-star	20-star	30-star	3-star	10-star	20-star	30-star	3-star	10-star	20-star	30-star	3-star	10-star	20-star	30-star	12-star	9-star	Best among ALL	Average	Maximum
Abl	0.689333	0.693333	0.833333	0.826667	0.826667	0.826667	0.736667	0.736667	0.736667	0.736667	0.673333	0.673333	0.673333	0.673333	0.71	0.723333	0.723333	0.723333	0.79	0.723333	0.833333	20.8898	20.1923
allempty	0.713086	0.722945	0.743925	0.759258	0.759258	0.760932	0.735612	0.762545	0.762374	0.762374	0.76397	0.770855	0.770855	0.771025	0.755088	0.766267	0.766267	0.771414	0.772032	0.77172	0.772032	8.26632	6.78987
AMPK_group	0.769388	0.77551	0.857143	0.867347	0.867347	0.867347	0.928571	0.928571	0.928571	0.928571	0.877551	0.887755	0.887755	0.887755	0.908163	0.908163	0.908163	0.908163	0.94898	0.897959	0.94898	23.3422	22.3685
ATM	0.83347	0.842033	0.889194	0.889194	0.892399	0.892399	0.798077	0.834249	0.834249	0.834249	0.900183	0.900183	0.900183	0.900183	0.889194	0.894689	0.889194	0.889194	0.950549	0.897894	0.950549	14.0472	12.8874
CaM-KII_group	0.838068	0.852273	0.846591	0.852273	0.846591	0.846591	0.852273	0.852273	0.846591	0.846591	0.789773	0.806818	0.806818	0.806818	0.823864	0.823864	0.823864	0.823864	0.863636	0.840909	0.863636	3.05083	1.33326
CaM-KIIalpha	0.804825	0.804825	0.876096	0.876096	0.876096	0.876096	0.752193	0.752193	0.752193	0.752193	0.759868	0.76864	0.76864	0.76864	0.841009	0.841009	0.841009	0.841009	0.805921	0.752193	0.876096	8.85547	8.85547
CDK_group	0.920976	0.920976	0.947853	0.947853	0.947853	0.947853	0.944785	0.944785	0.944785	0.944785	0.93865	0.93865	0.93865	0.93865	0.941718	0.941718	0.941718	0.941718	0.95092	0.944785	0.95092	3.25133	3.25133
CDK1	0.942908	0.942908	0.961702	0.961702	0.961702	0.961702	0.959574	0.959574	0.959574	0.959574	0.965957	0.968085	0.968085	0.968085	0.959574	0.959574	0.959574	0.959574	0.96383	0.961702	0.968085	2.67014	2.67014
CDK2	0.915536	0.916384	0.953955	0.953955	0.953955	0.953955	0.937006	0.94548	0.94548	0.94548	0.928531	0.928531	0.928531	0.928531	0.94548	0.94548	0.94548	0.94548	0.953955	0.949718	0.953955	4.19634	4.09992
CK1_group	0.4375	0.4375	0.4375	0.4375	0.4375	0.4375	0.534722	0.534722	0.534722	0.534722	0.506944	0.506944	0.506944	0.506944	0.541667	0.541667	0.541667	0.541667	0.541667	0.541667	0.541667	23.8096	23.8096
CK2_alpha	0.85	0.853368	0.875959	0.875959	0.875959	0.875959	0.805596	0.816373	0.816373	0.816373	0.872642	0.870777	0.870777	0.870777	0.868187	0.868187	0.874508	0.874508	0.870777	0.870052	0.875959	3.054	2.64728
CK2_group	0.866406	0.867188	0.880208	0.88151	0.882813	0.882813	0.851562	0.848958	0.848958	0.848958	0.858073	0.859375	0.859375	0.859375	0.859375	0.859375	0.860677	0.860677	0.876302	0.861979	0.882813	1.89368	1.8018
EGFR	0.711875	0.725	0.71875	0.71875	0.71875	0.71875	0.68125	0.6875	0.6875	0.6875	0.66875	0.6875	0.675	0.675	0.74375	0.73125	0.7375	0.73125	0.73125	0.7125	0.74375	4.47761	2.58621
Fyn	0.649079	0.677632	0.684211	0.671053	0.671053	0.684211	0.484211	0.484211	0.484211	0.484211	0.435526	0.435526	0.435526	0.435526	0.530263	0.530263	0.530263	0.530263	0.657895	0.530263	0.684211	5.41259	0.970881
GRK_group	0.614195	0.693856	0.693856	0.693856	0.693856	0.693856	0.730932	0.747881	0.747881	0.747881	0.776483	0.776483	0.776483	0.776483	0.639831	0.639831	0.639831	0.639831	0.756356	0.764831	0.776483	26.4229	11.9084
GSK-3_group	0.747253	0.747253	0.828297	0.828297	0.828297	0.828297	0.642857	0.642857	0.642857	0.642857	0.870879	0.870879	0.870879	0.870879	0.818681	0.818681	0.818681	0.818681	0.870879	0.870879	0.870879	16.5441	16.5441
GSK-3beta	0.715225	0.715225	0.715225	0.715225	0.715225	0.715225	0.675794	0.67908	0.67908	0.67908	0.681818	0.681818	0.72782	0.72782	0.681818	0.681818	0.682366	0.682366	0.715225	0.709748	0.72782	1.76098	1.76098
IGF1R	0.475	0.475	0.475	0.475	0.475	0.475	0.516667	0.516667	0.516667	0.516667	0.388889	0.388889	0.388889	0.388889	0.530556	0.530556	0.530556	0.530556	0.516667	0.516667	0.530556	11.696	11.696
IKK_group	0.533036	0.544643	0.544643	0.544643	0.544643	0.544643	0.4375	0.4375	0.4375	0.4375	0.428571	0.428571	0.428571	0.428571	0.410714	0.410714	0.410714	0.410714	0.544643	0.544643	0.544643	2.17753	0
InsR	0.631944	0.638889	0.638889	0.638889	0.638889	0.638889	0.527778	0.527778	0.527778	0.527778	0.673611	0.6875	0.6875	0.6875	0.611111	0.611111	0.666667	0.666667	0.680556	0.680556	0.6875	8.79129	7.60868
Lck	0.82862	0.831089	0.882716	0.882716	0.882716	0.882716	0.806397	0.806397	0.806397	0.806397	0.865881	0.872054	0.872054	0.872054	0.808642	0.814815	0.814815	0.808642	0.878227	0.872054	0.882716	6.52844	6.21197
Lyn	0.676389	0.680556	0.736111	0.743056	0.743056	0.743056	0.75	0.75	0.798611	0.798611	0.708333	0.715278	0.715278	0.715278	0.798611	0.798611	0.798611	0.805556	0.798611	0.805556	0.805556	19.0966	18.3673
MAPK_group	0.892817	0.892817	0.892817	0.892817	0.892817	0.892817	0.892817	0.892817	0.892817	0.892817	0.911336	0.911336	0.911336	0.911336	0.89899	0.89899	0.89899	0.89899	0.917508	0.911336	0.917508	2.76552	2.76552
MAPK1	0.920052	0.920779	0.936883	0.936883	0.936883	0.936883	0.94052	0.94052	0.94052	0.94052	0.935065	0.935065	0.935065	0.935065	0.94052	0.94052	0.942338	0.942338	0.945974	0.944156	0.945974	2.81745	2.73627
MAPK14	0.738125	0.74375	0.74375	0.74375	0.74375	0.74375	0.85	0.85	0.85	0.85	0.8625	0.8625	0.8625	0.8625	0.8625	0.8625	0.8625	0.8625	0.8625	0.8625	0.8625	16.8501	15.9664
MAPK3	0.903863	0.903863	0.937006	0.937006	0.937006	0.937006	0.918349	0.918349	0.918349	0.918349	0.933275	0.937006	0.940738	0.940738	0.933275	0.933275	0.940738	0.940738	0.955663	0.9482	0.955663	5.73096	5.73096
MAPK8	0.858201	0.863757	0.944444	0.944444	0.944444	0.944444	0.873016	0.873016	0.873016	0.873016	0.944444	0.944444	0.944444	0.944444	0.944444	0.944444	0.944444	0.944444	0.944444	0.944444	0.944444	10.0493	9.3414
MAPKAPK2	0.647619	0.649471	0.730159	0.730159	0.730159	0.730159	0.630952	0.630952	0.630952	0.630952	0.695767	0.705026	0.705026	0.705026	0.743386	0.743386	0.743386	0.743386	0.705026	0.705026	0.743386	14.7876	14.4602
PDK-1	0.7375	0.8125	0.822917	0.822917	0.822917	0.822917	0.78125	0.78125	0.78125	0.78125	0.802083	0.802083	0.802083	0.802083	0.791667	0.791667	0.791667	0.791667	0.854167	0.854167	0.854167	15.8193	5.12825
PKA_alpha	0.89011	0.89011	0.89011	0.89011	0.961538	0.961538	0.861264	0.861264	0.861264	0.861264	0.747253	0.747253	0.747253	0.747253	0.884615	0.884615	0.884615	0.884615	0.847527	0.837912	0.961538	8.02463	8.02463
PKA_group	0.879249	0.881895	0.878114	0.88284	0.886621	0.885676	0.853539	0.859211	0.859211	0.858265	0.854386	0.862244	0.856573	0.855627	0.861397	0.866772	0.866772	0.866772	0.87463	0.866123	0.886621	0.838443	0.535891
PKB_group	0.882353	0.882353	0.915441	0.915441	0.922794	0.919118	0.908088	0.915441	0.915441	0.915441	0.904412	0.908088	0.908088	0.908088	0.922794	0.922794	0.922794	0.922794	0.933824	0.926471	0.933824	5.83338	5.83338
PKC_alpha	0.753903	0.768086	0.772586	0.781931	0.786258	0.783922	0.820959	0.820959	0.820959	0.820959	0.772932	0.775268	0.775268	0.775268	0.786777	0.79145	0.793787	0.793787	0.807459	0.804604	0.820959	8.89451	6.88373
PKC_group	0.832146	0.838365	0.847386	0.849963	0.849963	0.856301	0.80507	0.815906	0.809462	0.805596	0.819772	0.838786	0.833631	0.833631	0.851357	0.851357	0.851357	0.851357	0.848885	0.837603	0.856301	2.90274	2.1394
PLK1	0.729353	0.743781	0.806799	0.854892	0.84743	0.854892	0.6733	0.732172	0.732172	0.732172	0.718076	0.725539	0.725539	0.725539	0.694859	0.694859	0.72471	0.72471	0.814262	0.758706	0.854892	17.2124	14.9387
Src	0.738434	0.74128	0.753344	0.753344	0.745345	0.739247	0.729085	0.74305	0.749148	0.749148	0.763113	0.761081	0.759048	0.759048	0.791306	0.781143	0.77898	0.77898	0.769342	0.777472	0.791306	7.16002	6.7486
Syk	0.685417	0.6875	0.75	0.75	0.75	0.75	0.6875	0.6875	0.6875	0.736111	0.756944	0.756944	0.756944	0.756944	0.736111	0.743056	0.743056	0.743056	0.770833	0.763889	0.770833	12.4619	12.1212
acetylglycine	0.767857	0.767857	0.767857	0.767857	0.767857	0.767857	0.651786	0.651786	0.651786	0.651786	0.741071	0.741071	0.741071	0.741071	0.741071	0.741071	0.741071	0.741071	0.75	0.741071	0.767857	0	0
acetyllysine	0.93525	0.9355	0.9275	0.93175	0.9325	0.9325	0.981	0.98275	0.98225	0.9825	0.951	0.95	0.94925	0.9485	0.9445	0.9475	0.95175	0.95175	0.9795	0.97625	0.98275	5.07886	5.05077
acetylmethionine	0.96267	0.962928	0.962928	0.962928	0.953884	0.953884	0.992248	0.994832	0.992248	0.992248	0.960344	0.960344	0.961504	0.961504	0.983336	0.99354	0.992248	0.992248	0.992248	0.989664	0.994832	3.34092	3.31323
acetylserine	0.973851	0.989224	0.924569	0.984195	0.985632	0.989224	0.954023	0.970546	0.962644	0.962644	0.970546	0.969109	0.962644	0.962644	0.931034	0.961207	0.95977	0.95977	0.986351	0.959052	0.989224	1.57858	0
acetylthreonine	0.93125	0.952206	0.933824	0.985294	0.970588	0.970588	0.852941	0.856618	0.856618	0.856618	0.797794	0.797794	0.797794	0.797794	0.889706	0.893382	0.889706	0.889706	0.948529	0.863971	0.985294	5.80338	3.47488
Allysine	0.924425	0.924425	0.924425	0.924425	0.924425	0.924425	0.782037	0.782037	0.782037	0.806134	0.812158	0.812158	0.812158	0.818182	0.812158	0.812158	0.812158	0.818182	0.827492	0.818182	0.924425	0	0
Asparagine	0.904029	0.905678	0.989011	0.989011	0.989011	0.989011	0.994505	0.994505	0.994505	0.994505	0.916667	0.916667	0.916667	0.916667	0.911172	0.952839	0.952839	0.952839	0.994505	0.994505	0.994505	10.0081	9.80779
aspartylphosphate	0.986897	0.98761	0.996435	0.997326	0.998217	0.998217	0.976112	0.981371	0.979677	0.979677	0.996435	0.996435	0.992066	0.992066	0.974417	0.974417	0.974417	0.981283	0.995544	0.99287	0.998217	1.14703	1.07401
Blocked_amino_end	0.833397	0.836538	0.733333	0.736538	0.730128	0.730128	0.715385	0.715385	0.715385	0.715385	0.802564	0.805769	0.852564	0.852564	0.755769	0.755769	0.755769	0.755769	0.817308	0.839744	0.852564	2.29986	1.91575
Blocked_amino_end_Met	0.905039	0.905039	1	1	1	1	0.988372	0.988372	0.988372	0.988372	0.988372	0.988372	0.988372	0.988372	0.988372	1	1	1	1	1	1	10.4925	10.4925
Cysteine	0.972738	0.972738	0.954318	0.954318	0.954318	0.954318	0.971117	0.977528	0.976717	0.976717	0.979959	0.979959	0.979959	0.979959	0.979959	0.979959	0.979959	0.979959	0.989538	0.989538	0.989538	1.72708	1.72708
Cysteine_amide	0.946795	0.946795	0.946795	0.946795	0.946795	0.946795	0.946795	0.946795	0.946795	0.946795	0.946795	0.946795	0.946795	0.946795	0.946795	0.946795	0.946795	0.946795	0.946795	0.946795	0.946795	0	0
Cysteine_methyl	0.989177	0.989177	0.980769	0.980769	0.980769	0.989177	0.971154	0.980769	0.980769	0.980769	0.971154	0.980769	0.980769	0.980769	0.980769	0.980769	0.980769	0.980769	0.980769	0.971154	0.989177	0	0
dihydroxyphenylalanine	0.859375	0.859375	0.867188	0.867188	0.867188	0.867188	0.664062	0.664062	0.664062	0.664062	0.71875	0.71875	0.71875	0.71875	0.71875	0.84375	0.835938	0.835938	0.898438	0.78125	0.898438	4.54551	4.54551
dimethylarginine	0.958458	0.959281	0.969717	0.969717	0.955599	0.955599	0.959281	0.959281	0.952222	0.952222	0.968693	0.968693	0.963987	0.963987	0.967516	0.967516	0.967516	0.967516	0.969869	0.967516	0.969869	1.19056	1.10374
Glutamate	0.895833	0.895833	0.984375	0.984375	0.984375	0.984375	0.947917	0.947917	0.947917	0.947917	0.994792	0.994792	0.994792	0.994792	0.994792	0.994792	0.994792	0.994792	0.994792	0.994792	0.994792	11.0466	11.0466
Glutamate_methyl	0.895833	0.895833	0.984375	0.984375	0.984375	0.984375	0.947917	0.947917	0.947917	0.947917	0.994792	0.994792	0.994792	0.994792	0.994792	0.994792	0.994792	0.994792	0.994792	0.994792	0.994792	11.0466	11.0466
Glycine	0.923046	0.923046	0.92597	0.92597	0.92597	0.92597	0.962653	0.962653	0.962653	0.962653	0.991228	0.991228	0.991228	0.991228	0.997076	0.997076	0.994152	0.994152	0.994152	0.994152	0.997076	8.02019	8.02019
Leucine	0.917082	0.917082	0.864101	0.88584	0.88584	0.88584	0.910311	0.940188	0.936089	0.936089	0.966025	0.966025	0.963293	0.963293	0.944286	0.944286	0.948325	0.948325	0.967332	0.970064	0.970064	5.77724	5.77724
Lysine_methyl	0.904635	0.904635	0.889762	0.889762	0.907571	0.907571	0.915508	0.915508	0.914508	0.914508	0.935317	0.938254	0.938254	0.938254	0.931381	0.931381	0.938317	0.938317	0.95419	0.957127	0.957127	5.80256	5.80256
Lysine_trimethyl	0.809692	0.859487	0.676923	0.731795	0.731795	0.731795	0.828718	0.846154	0.846154	0.846154	0.772308	0.772308	0.772308	0.772308	0.769744	0.769744	0.769744	0.769744	0.84359	0.846154	0.846154	4.50319	-1.55127
Methionine	0.969853	0.977941	0.955882	0.970588	0.970588	0.970588	0.929739	0.929739	0.929739	0.929739	0.985294	0.992647	0.992647	0.992647	0.985294	0.985294	0.985294	0.985294	0.992647	0.992647	0.992647	2.35025	1.50377
methylated_arginine	0.914561	0.934175	0.950919	0.967662	0.942786	0.940298	0.921737	0.921737	0.921737	0.921737	0.932357	0.932357	0.932357	0.932357	0.910639	0.910639	0.938481	0.938481	0.934175	0.938481	0.967662	5.80617	3.58466
Phenylalanine	0.962111	0.968141	0.967032	0.96925	0.96925	0.96925	0.952814	0.970358	0.968141	0.968141	0.962695	0.980239	0.980239	0.980239	0.970358	0.97913	0.975804	0.975804	0.980142	0.974696	0.980239	1.88419	1.24961
Phosphoserine_CaMK2	0.839286	0.839286	0.848214	0.848214	0.848214	0.848214	0.696429	0.696429	0.696429	0.696429	0.526786	0.589286	0.598214	0.598214	0.589286	0.598214	0.598214	0.598214	0.866071	0.696429	0.866071	3.1914	3.1914
Phosphoserine_CDC2	0.881649	0.881649	0.81383	0.81383	0.821365	0.821365	0.785018	0.785018	0.79211	0.79211	0.897163	0.897163	0.894504	0.894504	0.855496	0.87367	0.881206	0.881206	0.875886	0.883865	0.897163	1.75966	1.75966
Phosphothreonine_CDC2	0.685068	0.698365	0.668531	0.692341	0.692341	0.692341	0.740247	0.787866	0.787866	0.77883	0.9072	0.910212	0.901176	0.901176	0.910212	0.910212	0.898164	0.895152	0.883104	0.9072	0.910212	32.8645	30.3347
Pyrrolidone	0.9865	0.989286	0.982857	0.985357	0.985	0.989286	0.988214	0.987857	0.987857	0.988214	0.968214	0.968214	0.967143	0.967143	0.952857	0.958571	0.954643	0.954643	0.984643	0.982143	0.989286	0.282413	0
Pyruvic	0.965216	0.967723	0.982301	0.982301	0.983776	0.983776	0.969027	0.970501	0.969027	0.969027	0.964773	0.966248	0.966248	0.966248	0.963298	0.964945	0.964945	0.964773	0.980997	0.978048	0.983776	1.92289	1.65884
Tyrosine	0.81172	0.827492	0.924425	0.924425	0.924425	0.924425	0.924425	0.930449	0.930449	0.930449	0.954545	0.954545	0.954545	0.954545	0.936473	0.942497	0.942497	0.954545	0.954545	0.954545	0.954545	17.5954	15.354
Valine	0.970238	0.970238	0.997024	0.997024	0.997024	0.997024	0.997024	0.997024	0.997024	0.997024	0.973214	0.973214	0.973214	0.973214	0.997024	0.997024	0.997024	0.997024	0.997024	0.997024	0.997024	2.76077	2.76077
3-4-dihydroxyproline	0.49902	0.519608	0.519608	0.519608	0.519608	0.519608	0.519608	0.519608	0.519608	0.519608	0.519608	0.519608	0.519608	0.519608	0.519608	0.519608	0.519608	0.519608	0.519608	0.519608	0.519608	4.12569	0
4-carboxyglutamate	0.902848	0.915701	0.902982	0.915277	0.915277	0.907504	0.932306	0.937677	0.932306	0.936617	0.911179	0.920223	0.920223	0.920223	0.915065	0.915277	0.915277	0.919587	0.941563	0.931882	0.941563	4.2881	2.82428
4-hydroxyproline	0.889265	0.89575	0.893801	0.910114	0.906388	0.906388	0.882991	0.898238	0.892208	0.894867	0.887771	0.899831	0.894512	0.897171	0.895223	0.893801	0.891141	0.89309	0.903741	0.906756	0.910114	2.34452	1.60357
5-hydroxylysine	0.905274	0.905274	0.905274	0.905274	0.905274	0.905274	0.899549	0.901457	0.901457	0.901457	0.927828	0.929736	0.927828	0.927828	0.920194	0.921987	0.929621	0.929621	0.931645	0.931529	0.931645	2.91304	2.91304
Glycine_amide	0.9125	0.933333	0.883333	0.925	0.925	0.925	0.95	0.95	0.95	0.95	0.958333	0.958333	0.9	0.958333	0.908333	0.958333	0.908333	0.933333	0.933333	0.958333	0.958333	5.02279	2.67857
Hydroxyproline	0.818038	0.821118	0.762164	0.763975	0.784472	0.784472	0.81589	0.81589	0.81589	0.81589	0.78913	0.799793	0.811646	0.811646	0.805021	0.815476	0.820704	0.820704	0.813251	0.825932	0.825932	0.964992	0.586274
Phospho_auto	0.90412	0.911261	0.912915	0.916183	0.913722	0.912901	0.930525	0.931716	0.932946	0.932946	0.870814	0.895224	0.890328	0.893294	0.884559	0.890382	0.857689	0.857689	0.937841	0.934177	0.937841	3.7297	2.91684
Phospho_CDC2	0.878211	0.881292	0.90906	0.91455	0.914436	0.914436	0.921156	0.922501	0.922501	0.922501	0.89193	0.897306	0.897306	0.897306	0.889356	0.90111	0.913092	0.913092	0.919812	0.926418	0.926418	5.48923	5.12044
Phospho_PKA	0.915226	0.926318	0.90563	0.919502	0.920193	0.922895	0.922204	0.920132	0.927038	0.927038	0.918751	0.913887	0.911003	0.911185	0.926947	0.929019	0.924185	0.924185	0.951779	0.950398	0.951779	3.99388	2.74862
Phospho_PKC	0.881779	0.890336	0.863235	0.868487	0.868487	0.868487	0.843417	0.851611	0.846359	0.846359	0.872479	0.871499	0.880602	0.880602	0.889076	0.903641	0.903641	0.903641	0.915196	0.914216	0.915196	3.78973	2.7922
Phosphoserine	0.734679	0.769004	0.803052	0.854515	0.854515	0.854515	0.774359	0.832286	0.832286	0.832286	0.84871	0.85647	0.85647	0.85647	0.857123	0.856312	0.856312	0.856312	0.865732	0.85995	0.865732	17.8381	12.5783
Phosphoserine_autocatalysis	0.777933	0.782634	0.723582	0.72533	0.716589	0.721834	0.826146	0.826146	0.826146	0.826146	0.801476	0.803225	0.806721	0.806721	0.782634	0.782634	0.782634	0.782634	0.808469	0.806818	0.826146	6.19758	5.55969
Phosphoserine_CK2	0.83826	0.846481	0.876552	0.874194	0.874194	0.874194	0.834368	0.835597	0.835597	0.836726	0.867825	0.868954	0.868954	0.868954	0.875524	0.873367	0.872239	0.87111	0.893079	0.872037	0.893079	6.53962	5.50491
Phosphoserine_PKA	0.901028	0.90653	0.902522	0.913613	0.911232	0.911232	0.937402	0.946926	0.944545	0.944545	0.900221	0.911312	0.912106	0.911312	0.907344	0.910518	0.908158	0.908158	0.934981	0.927064	0.946926	5.09396	4.45611
Phosphoserine_PKC	0.899708	0.901542	0.901542	0.904312	0.907082	0.905697	0.901542	0.901542	0.902927	0.902927	0.922106	0.924877	0.919547	0.918162	0.93138	0.93138	0.932765	0.935535	0.937884	0.944809	0.944809	5.01285	4.79922
Phosphothreonine	0.878275	0.880452	0.877805	0.881391	0.881153	0.880102	0.882482	0.883448	0.883365	0.883028	0.879232	0.883968	0.882133	0.882133	0.87751	0.881966	0.878868	0.878868	0.885382	0.883337	0.885382	0.8092	0.55994
Phosphothreonine_autocatalysis	0.779718	0.780316	0.811566	0.811566	0.817542	0.817542	0.807893	0.81387	0.809885	0.809885	0.79563	0.803598	0.803598	0.803598	0.80696	0.807271	0.810944	0.810944	0.837587	0.837898	0.837898	7.46167	7.37932
Phosphotyrosine	0.885021	0.889636	0.888589	0.891383	0.892004	0.892004	0.88556	0.887772	0.887772	0.888315	0.886103	0.889908	0.889054	0.889597	0.8757	0.882727	0.87834	0.878883	0.896274	0.894877	0.896274	1.2715	0.746148
Phosphotyrosine_autocatalysis	0.878906	0.887277	0.888393	0.896205	0.896205	0.896205	0.882812	0.890625	0.885045	0.885045	0.907366	0.910714	0.90067	0.90067	0.898438	0.897321	0.901786	0.901786	0.921875	0.918527	0.921875	4.88892	3.89935
Sulfotyrosine	0.919695	0.926131	0.901718	0.916327	0.916278	0.916278	0.916133	0.916278	0.921132	0.921132	0.926131	0.931033	0.926131	0.935838	0.916375	0.921277	0.926131	0.921374	0.940837	0.931033	0.940837	2.29881	1.5879
	0.834503	0.841969																			0.887859	6.93503	5.87517
																						32.8645	30.3347

## Sheet: Sorted Gain
	Single network		AMS-4 Meta-Consensus
	AMS-3			Gain over AMS-3
PTM	Average	Maximum	Maximum	Average	Maximum
Phosphothreonine_CDC2	0.685068	0.698365	0.910212	32.8645	30.3347
GRK_group	0.614195	0.693856	0.776483	26.4229	11.9084
CK1_group	0.4375	0.4375	0.541667	23.8096	23.8096
AMPK_group	0.769388	0.77551	0.94898	23.3422	22.3685
Abl	0.689333	0.693333	0.833333	20.8898	20.1923
Lyn	0.676389	0.680556	0.805556	19.0966	18.3673
Phosphoserine	0.734679	0.769004	0.865732	17.8381	12.5783
Tyrosine	0.81172	0.827492	0.954545	17.5954	15.354
PLK1	0.729353	0.743781	0.854892	17.2124	14.9387
MAPK14	0.738125	0.74375	0.8625	16.8501	15.9664
GSK-3_group	0.747253	0.747253	0.870879	16.5441	16.5441
PDK-1	0.7375	0.8125	0.854167	15.8193	5.12825
MAPKAPK2	0.647619	0.649471	0.743386	14.7876	14.4602
ATM	0.83347	0.842033	0.950549	14.0472	12.8874
Syk	0.685417	0.6875	0.770833	12.4619	12.1212
IGF1R	0.475	0.475	0.530556	11.696	11.696
Glutamate	0.895833	0.895833	0.994792	11.0466	11.0466
Glutamate_methyl	0.895833	0.895833	0.994792	11.0466	11.0466
Blocked_amino_end_Met	0.905039	0.905039	1	10.4925	10.4925
MAPK8	0.858201	0.863757	0.944444	10.0493	9.3414
Asparagine	0.904029	0.905678	0.994505	10.0081	9.80779
PKC_alpha	0.753903	0.768086	0.820959	8.89451	6.88373
CaM-KIIalpha	0.804825	0.804825	0.876096	8.85547	8.85547
InsR	0.631944	0.638889	0.6875	8.79129	7.60868
allempty	0.713086	0.722945	0.772032	8.26632	6.78987
PKA_alpha	0.89011	0.89011	0.961538	8.02463	8.02463
Glycine	0.923046	0.923046	0.997076	8.02019	8.02019
Phosphothreonine_autocatalysis	0.779718	0.780316	0.837898	7.46167	7.37932
Src	0.738434	0.74128	0.791306	7.16002	6.7486
Phosphoserine_CK2	0.83826	0.846481	0.893079	6.53962	5.50491
Lck	0.82862	0.831089	0.882716	6.52844	6.21197
Phosphoserine_autocatalysis	0.777933	0.782634	0.826146	6.19758	5.55969
PKB_group	0.882353	0.882353	0.933824	5.83338	5.83338
methylated_arginine	0.914561	0.934175	0.967662	5.80617	3.58466
acetylthreonine	0.93125	0.952206	0.985294	5.80338	3.47488
Lysine_methyl	0.904635	0.904635	0.957127	5.80256	5.80256
Leucine	0.917082	0.917082	0.970064	5.77724	5.77724
MAPK3	0.903863	0.903863	0.955663	5.73096	5.73096
Phospho_CDC2	0.878211	0.881292	0.926418	5.48923	5.12044
Fyn	0.649079	0.677632	0.684211	5.41259	0.970881
Phosphoserine_PKA	0.901028	0.90653	0.946926	5.09396	4.45611
acetyllysine	0.93525	0.9355	0.98275	5.07886	5.05077
Glycine_amide	0.9125	0.933333	0.958333	5.02279	2.67857
Phosphoserine_PKC	0.899708	0.901542	0.944809	5.01285	4.79922
Phosphotyrosine_autocatalysis	0.878906	0.887277	0.921875	4.88892	3.89935
dihydroxyphenylalanine	0.859375	0.859375	0.898438	4.54551	4.54551
Lysine_trimethyl	0.809692	0.859487	0.846154	4.50319	-1.55127
EGFR	0.711875	0.725	0.74375	4.47761	2.58621
4-carboxyglutamate	0.902848	0.915701	0.941563	4.2881	2.82428
CDK2	0.915536	0.916384	0.953955	4.19634	4.09992
3-4-dihydroxyproline	0.49902	0.519608	0.519608	4.12569	0
Phospho_PKA	0.915226	0.926318	0.951779	3.99388	2.74862
Phospho_PKC	0.881779	0.890336	0.915196	3.78973	2.7922
Phospho_auto	0.90412	0.911261	0.937841	3.7297	2.91684
acetylmethionine	0.96267	0.962928	0.994832	3.34092	3.31323
CDK_group	0.920976	0.920976	0.95092	3.25133	3.25133
Phosphoserine_CaMK2	0.839286	0.839286	0.866071	3.1914	3.1914
CK2_alpha	0.85	0.853368	0.875959	3.054	2.64728
CaM-KII_group	0.838068	0.852273	0.863636	3.05083	1.33326
5-hydroxylysine	0.905274	0.905274	0.931645	2.91304	2.91304
PKC_group	0.832146	0.838365	0.856301	2.90274	2.1394
MAPK1	0.920052	0.920779	0.945974	2.81745	2.73627
MAPK_group	0.892817	0.892817	0.917508	2.76552	2.76552
Valine	0.970238	0.970238	0.997024	2.76077	2.76077
CDK1	0.942908	0.942908	0.968085	2.67014	2.67014
Methionine	0.969853	0.977941	0.992647	2.35025	1.50377
4-hydroxyproline	0.889265	0.89575	0.910114	2.34452	1.60357
Blocked_amino_end	0.833397	0.836538	0.852564	2.29986	1.91575
Sulfotyrosine	0.919695	0.926131	0.940837	2.29881	1.5879
IKK_group	0.533036	0.544643	0.544643	2.17753	0
Pyruvic	0.965216	0.967723	0.983776	1.92289	1.65884
CK2_group	0.866406	0.867188	0.882813	1.89368	1.8018
Phenylalanine	0.962111	0.968141	0.980239	1.88419	1.24961
GSK-3beta	0.715225	0.715225	0.72782	1.76098	1.76098
Phosphoserine_CDC2	0.881649	0.881649	0.897163	1.75966	1.75966
Cysteine	0.972738	0.972738	0.989538	1.72708	1.72708
acetylserine	0.973851	0.989224	0.989224	1.57858	0
Phosphotyrosine	0.885021	0.889636	0.896274	1.2715	0.746148
dimethylarginine	0.958458	0.959281	0.969869	1.19056	1.10374
aspartylphosphate	0.986897	0.98761	0.998217	1.14703	1.07401
Hydroxyproline	0.818038	0.821118	0.825932	0.964992	0.586274
PKA_group	0.879249	0.881895	0.886621	0.838443	0.535891
Phosphothreonine	0.878275	0.880452	0.885382	0.8092	0.55994
Pyrrolidone	0.9865	0.989286	0.989286	0.282413	0
acetylglycine	0.767857	0.767857	0.767857	0	0
Allysine	0.924425	0.924425	0.924425	0	0
Cysteine_amide	0.946795	0.946795	0.946795	0	0
Cysteine_methyl	0.989177	0.989177	0.989177	0	0

## Sheet: Comparison with benchmark
	Area under ROC Curve
	CDK_group	CK2_group	PKA_group	PKC_group
GPS	0.8761	0.813	0.8446	0.7574
KinasePhos	0.8713	0.7508	0.8234	0.744
NetPhosK	0.7767	0.9307	0.8749	0.7581
PPSP	0.8721	0.8767	0.886	0.7994
PredPhospho	0.867	0.7791	0.8537	0.7149
Scansite	0.7584	0.7734	0.7656	0.6397
Meta-predictor	0.8956	0.9313	0.8946	0.8247
AMS-3	0.920976	0.867188	0.881895	0.838365
AMS-4	0.95092	0.882813	0.886621	0.856301
Gain:	0.0581752	-0.0549233	-0.00899934	0.0369041

## Sheet: Dataset description
		Trainset:67% Testset:33%
PTM type	Agent	Positives
3,4-dihydroxyproline	-	57
4-carboxyglutamate	-	954
4-hydroxyproline	-	1419
5-hydroxylysine	-	274
acetylglycine		118
acetyllysine		4351
acetylmethionine		826
acetylserine		1068
acetylthreonine		298
Allysine		105
Asparagine		118
aspartylphosphate		810
Blocked_amino_end		117
Blocked_amino_end_Met		26
Cysteine		602
Cysteine_amide		133
Cysteine_methyl		426
dihydroxyphenylalanine		127
dimethylarginine		528
Glutamate		80
Glutamate_methyl		80
Glycine		291
Glycine amide	-	214
Hydroxyproline	-	195
Leucine		453
Lysine_methyl		2761
Lysine_trimethyl		1058
Methionine		113
methylated_arginine		336
Phenylalanine		581
Phospho	PKA	861
Phospho	PKC	575
Phospho	autocatalysis	2377
Phospho	CDC2	407
Phosphoserine	-	54868
Phosphoserine	PKA	769
Phosphoserine	PKC	445
Phosphoserine	autocatalysis	372
Phosphoserine	CK2	536
Phosphoserine	CaMK2	58
Phosphoserine	CDC2	160
Phosphothreonine	-	13428
Phosphothreonine	autocatalysis	862
Phosphothreonine	CDC2	187
Phosphotyrosine	-	10565
Phosphotyrosine	autocatalysis	755
Pyrrolidone		1338
Pyruvic		810
Sulfotyrosine	-	874
Tyrosine		136
Valine		244
PhosphoELM	-	16141
PhosphoELM	Abl	50
PhosphoELM	AMPK_group	39
PhosphoELM	ATM	57
PhosphoELM	CaM-KIIalpha	36
PhosphoELM	CaM-KII_group	57
PhosphoELM	CDK1	148
PhosphoELM	CDK2	78
PhosphoELM	CDK_group	104
PhosphoELM	CK1_group	45
PhosphoELM	CK2 alpha	126
PhosphoELM	CK2_group	248
PhosphoELM	EGFR	61
PhosphoELM	Fyn	49
PhosphoELM	GRK_group	37
PhosphoELM	GSK-3beta	52
PhosphoELM	GSK-3_group	33
PhosphoELM	IGF1R	31
PhosphoELM	IKK_group	36
PhosphoELM	InsR	45
PhosphoELM	Lck	54
PhosphoELM	Lyn	48
PhosphoELM	MAPK1	178
PhosphoELM	MAPK14	50
PhosphoELM	MAPK3	88
PhosphoELM	MAPK8	36
PhosphoELM	MAPKAPK2	34
PhosphoELM	MAPK_group	52
PhosphoELM	PDK-1	36
PhosphoELM	PKA alpha	33
PhosphoELM	PKA_group	345
PhosphoELM	PKB_group	89
PhosphoELM	PKC alpha	136
PhosphoELM	PKC_group	267
PhosphoELM	PLK1	42
PhosphoELM	Src	163
PhosphoELM	Syk	51
